# Supplementary material for: Early life exposure to nicotine modifies lung gene response after elastase-induced emphysema
Source: Respir Res. 2022 Mar 3;23:44. doi: 10.1186/s12931-022-01956-4 (PMC8895880; doi:10.1186/s12931-022-01956-4)
Supplement: Supplementary file 2 — Additional file 2: Shared pool of genes independently actived by nicotine or elastase. [file 12931_2022_1956_MOESM2_ESM.xlsx]

## Sheet: Table_Saccharin_Elastase_vs_Sac
Additional Table S2: Shared pool of genes independently actived by nicotine or elastase.
Gene ID	Gene name	Gene description	logFC	p value	FC
ENSMUSG00000059201	Lep	leptin [Source:MGI Symbol;Acc:MGI:104663]	9.49506	5.83e-08	721.603
ENSMUSG00000032401	Lctl	lactase-like [Source:MGI Symbol;Acc:MGI:2183549]	8.75091	8.11e-07	430.811
ENSMUSG00000022878	Adipoq	adiponectin, C1Q and collagen domain containing [Source:MGI Symbol;Acc:MGI:106675]	8.14057	2.79e-06	282.2
ENSMUSG00000041737	Tmem45b	transmembrane protein 45b [Source:MGI Symbol;Acc:MGI:2384574]	8.10284	2.69e-07	274.914
ENSMUSG00000027513	Pck1	phosphoenolpyruvate carboxykinase 1, cytosolic [Source:MGI Symbol;Acc:MGI:97501]	8.07643	2.67e-05	269.927
ENSMUSG00000027559	Car3	carbonic anhydrase 3 [Source:MGI Symbol;Acc:MGI:88270]	7.85901	4.92e-06	232.165
ENSMUSG00000030954	Gp2	glycoprotein 2 (zymogen granule membrane) [Source:MGI Symbol;Acc:MGI:1914383]	7.11269	0.000298797	138.399
ENSMUSG00000030546	Plin1	perilipin 1 [Source:MGI Symbol;Acc:MGI:1890505]	7.05461	8.11e-07	132.938
ENSMUSG00000028427	Aqp7	aquaporin 7 [Source:MGI Symbol;Acc:MGI:1314647]	6.9222	1.37e-05	121.28
ENSMUSG00000061780	Cfd	complement factor D (adipsin) [Source:MGI Symbol;Acc:MGI:87931]	6.40623	5.11e-05	84.8141
ENSMUSG00000062515	Fabp4	fatty acid binding protein 4, adipocyte [Source:MGI Symbol;Acc:MGI:88038]	6.39784	3.83e-09	84.3219
ENSMUSG00000041616	Nppa	natriuretic peptide type A [Source:MGI Symbol;Acc:MGI:97367]	6.3781	6.37e-07	83.1764
ENSMUSG00000043122	A530016L24Rik	RIKEN cDNA A530016L24 gene [Source:MGI Symbol;Acc:MGI:2443020]	6.1713	9.72e-05	72.0686
ENSMUSG00000075296	Aldh3b2	aldehyde dehydrogenase 3 family, member B2 [Source:MGI Symbol;Acc:MGI:2147613]	5.92147	6.53e-05	60.6096
ENSMUSG00000012705	Retn	resistin [Source:MGI Symbol;Acc:MGI:1888506]	5.82153	3.25e-05	56.553
ENSMUSG00000028255	Clca1	chloride channel accessory 1 [Source:MGI Symbol;Acc:MGI:1346342]	5.81355	0.00115955	56.241
ENSMUSG00000054013	Tmem179	transmembrane protein 179 [Source:MGI Symbol;Acc:MGI:2144891]	5.71682	0.000250753	52.5938
ENSMUSG00000033849	B3galt2	UDP-Gal:betaGlcNAc beta 1,3-galactosyltransferase, polypeptide 2 [Source:MGI Symbol;Acc:MGI:1349461]	5.67708	3.38e-05	51.1647
ENSMUSG00000012187	Mogat1	monoacylglycerol O-acyltransferase 1 [Source:MGI Symbol;Acc:MGI:1915643]	5.66587	1.15e-05	50.7687
ENSMUSG00000030017	Reg3g	regenerating islet-derived 3 gamma [Source:MGI Symbol;Acc:MGI:109406]	5.51818	7.85e-07	45.8288
ENSMUSG00000039956	Mrap	melanocortin 2 receptor accessory protein [Source:MGI Symbol;Acc:MGI:1924287]	5.42462	1.56e-07	42.9509
ENSMUSG00000044405	Adig	adipogenin [Source:MGI Symbol;Acc:MGI:2675492]	5.08666	6.15e-05	33.9811
ENSMUSG00000024028	Tff2	trefoil factor 2 (spasmolytic protein 1) [Source:MGI Symbol;Acc:MGI:1306805]	5.04623	0.0020213	33.0421
ENSMUSG00000027485	Bpifb1	BPI fold containing family B, member 1 [Source:MGI Symbol;Acc:MGI:2137431]	4.95015	2.86e-05	30.9133
ENSMUSG00000035686	Thrsp	thyroid hormone responsive [Source:MGI Symbol;Acc:MGI:109126]	4.89903	3.21e-06	29.8369
ENSMUSG00000039196	Orm1	orosomucoid 1 [Source:MGI Symbol;Acc:MGI:97443]	4.86699	2.55e-06	29.1816
ENSMUSG00000064057	Scgb3a1	secretoglobin, family 3A, member 1 [Source:MGI Symbol;Acc:MGI:1915912]	4.81896	1.21e-05	28.2262
ENSMUSG00000030278	Cidec	cell death-inducing DFFA-like effector c [Source:MGI Symbol;Acc:MGI:95585]	4.76744	7.46e-06	27.2359
ENSMUSG00000002831	Plin4	perilipin 4 [Source:MGI Symbol;Acc:MGI:1929709]	4.70923	2.57e-08	26.1589
ENSMUSG00000061100	Retnla	resistin like alpha [Source:MGI Symbol;Acc:MGI:1888504]	4.46761	3.03e-16	22.1251
ENSMUSG00000028996	Rbp7	retinol binding protein 7, cellular [Source:MGI Symbol;Acc:MGI:1890409]	4.22878	0.00327377	18.7495
ENSMUSG00000019326	Aoc3	amine oxidase, copper containing 3 [Source:MGI Symbol;Acc:MGI:1306797]	4.15736	5.83e-08	17.844
ENSMUSG00000025479	Cyp2e1	cytochrome P450, family 2, subfamily e, polypeptide 1 [Source:MGI Symbol;Acc:MGI:88607]	4.11611	0.000395514	17.3409
ENSMUSG00000032496	Ltf	lactotransferrin [Source:MGI Symbol;Acc:MGI:96837]	3.73303	5.02e-07	13.297
ENSMUSG00000061816	Myl1	myosin, light polypeptide 1 [Source:MGI Symbol;Acc:MGI:97269]	3.55793	0.000115727	11.7772
ENSMUSG00000024972	Lgals12	lectin, galactose binding, soluble 12 [Source:MGI Symbol;Acc:MGI:1929094]	3.44924	0.000191469	10.9226
ENSMUSG00000066108	Muc5b	mucin 5, subtype B, tracheobronchial [Source:MGI Symbol;Acc:MGI:1921430]	3.40965	1.05e-05	10.6269
ENSMUSG00000070570	Slc17a7	solute carrier family 17 (sodium-dependent inorganic phosphate cotransporter), member 7 [Source:MGI Symbol;Acc:MGI:1920211]	3.34391	0.00650906	10.1535
ENSMUSG00000002100	Mybpc3	myosin binding protein C, cardiac [Source:MGI Symbol;Acc:MGI:102844]	3.32921	6.05e-05	10.0506
ENSMUSG00000079588	Tmem182	transmembrane protein 182 [Source:MGI Symbol;Acc:MGI:1923725]	3.29064	0.000513722	9.78547
ENSMUSG00000029158	Yipf7	Yip1 domain family, member 7 [Source:MGI Symbol;Acc:MGI:1922831]	3.28955	0.0422905	9.77806
ENSMUSG00000036446	Lum	lumican [Source:MGI Symbol;Acc:MGI:109347]	3.27786	9.39e-06	9.69919
ENSMUSG00000022040	Ephx2	epoxide hydrolase 2, cytoplasmic [Source:MGI Symbol;Acc:MGI:99500]	3.27598	2.26e-06	9.68656
ENSMUSG00000027483	Bpifa1	BPI fold containing family A, member 1 [Source:MGI Symbol;Acc:MGI:1338036]	3.13953	0.00448163	8.81236
ENSMUSG00000024112	Cacna1h	calcium channel, voltage-dependent, T type, alpha 1H subunit [Source:MGI Symbol;Acc:MGI:1928842]	3.12835	0.00084217	8.74434
ENSMUSG00000062077	Trim54	tripartite motif-containing 54 [Source:MGI Symbol;Acc:MGI:1889623]	3.08226	0.0271196	8.46942
ENSMUSG00000021749	Oit1	oncoprotein induced transcript 1 [Source:MGI Symbol;Acc:MGI:1201784]	3.00335	0.0361919	8.01857
ENSMUSG00000027022	Xirp2	xin actin-binding repeat containing 2 [Source:MGI Symbol;Acc:MGI:2685198]	3.00332	0.0201173	8.01844
ENSMUSG00000030650	Tmc5	transmembrane channel-like gene family 5 [Source:MGI Symbol;Acc:MGI:1921674]	2.9729	0.0120916	7.85112
ENSMUSG00000026824	Kcnj3	potassium inwardly-rectifying channel, subfamily J, member 3 [Source:MGI Symbol;Acc:MGI:104742]	2.95727	0.0380259	7.76651
ENSMUSG00000018566	Slc2a4	solute carrier family 2 (facilitated glucose transporter), member 4 [Source:MGI Symbol;Acc:MGI:95758]	2.94587	2.18e-06	7.70541
ENSMUSG00000042045	Sln	sarcolipin [Source:MGI Symbol;Acc:MGI:1913652]	2.90906	0.00721902	7.51129
ENSMUSG00000064225	Paqr9	progestin and adipoQ receptor family member IX [Source:MGI Symbol;Acc:MGI:1922802]	2.87512	0.00423803	7.33663
ENSMUSG00000032355	Mlip	muscular LMNA-interacting protein [Source:MGI Symbol;Acc:MGI:1916892]	2.87286	0.00736378	7.32517
ENSMUSG00000018893	Mb	myoglobin [Source:MGI Symbol;Acc:MGI:96922]	2.84961	0.003399	7.20806
ENSMUSG00000030996	Art1	ADP-ribosyltransferase 1 [Source:MGI Symbol;Acc:MGI:107511]	2.84953	0.0328111	7.20766
ENSMUSG00000021622	Ckmt2	creatine kinase, mitochondrial 2 [Source:MGI Symbol;Acc:MGI:1923972]	2.84559	0.00381505	7.18802
ENSMUSG00000038403	Hfe2	hemochromatosis type 2 (juvenile) [Source:MGI Symbol;Acc:MGI:1916835]	2.84416	0.0475778	7.18089
ENSMUSG00000031448	Adprhl1	ADP-ribosylhydrolase like 1 [Source:MGI Symbol;Acc:MGI:2442168]	2.83185	0.0407304	7.11988
ENSMUSG00000068745	Mybphl	myosin binding protein H-like [Source:MGI Symbol;Acc:MGI:1916003]	2.79087	0.00501436	6.92047
ENSMUSG00000030470	Csrp3	cysteine and glycine-rich protein 3 [Source:MGI Symbol;Acc:MGI:1330824]	2.77354	0.00289118	6.83786
ENSMUSG00000052374	Actn2	actinin alpha 2 [Source:MGI Symbol;Acc:MGI:109192]	2.77109	0.00103792	6.82623
ENSMUSG00000047228	A2ml1	alpha-2-macroglobulin like 1 [Source:MGI Symbol;Acc:MGI:3039594]	2.76854	0.00374283	6.81417
ENSMUSG00000022519	Srl	sarcalumenin [Source:MGI Symbol;Acc:MGI:2146620]	2.73619	0.00019871	6.66309
ENSMUSG00000031461	Myom2	myomesin 2 [Source:MGI Symbol;Acc:MGI:1328358]	2.71932	0.00214078	6.58561
ENSMUSG00000038583	Pln	phospholamban [Source:MGI Symbol;Acc:MGI:97622]	2.69995	0.00329417	6.49779
ENSMUSG00000059657	Stfa2l1	stefin A2 like 1 [Source:MGI Symbol;Acc:MGI:3524944]	2.684	0.0347889	6.42634
ENSMUSG00000040752	Myh6	myosin, heavy polypeptide 6, cardiac muscle, alpha [Source:MGI Symbol;Acc:MGI:97255]	2.68148	0.00120199	6.41513
ENSMUSG00000019787	Trdn	triadin [Source:MGI Symbol;Acc:MGI:1924007]	2.67298	0.0143229	6.37744
ENSMUSG00000038239	Hrc	histidine rich calcium binding protein [Source:MGI Symbol;Acc:MGI:96226]	2.64172	0.0305306	6.24074
ENSMUSG00000028116	Myoz2	myozenin 2 [Source:MGI Symbol;Acc:MGI:1913063]	2.61866	0.00639071	6.14178
ENSMUSG00000039891	Txlnb	taxilin beta [Source:MGI Symbol;Acc:MGI:2671945]	2.61428	0.00484597	6.12319
ENSMUSG00000029683	Lmod2	leiomodin 2 (cardiac) [Source:MGI Symbol;Acc:MGI:2135672]	2.58857	0.0261997	6.015
ENSMUSG00000016349	Eef1a2	eukaryotic translation elongation factor 1 alpha 2 [Source:MGI Symbol;Acc:MGI:1096317]	2.58831	0.0109171	6.01395
ENSMUSG00000046480	Scn4b	sodium channel, type IV, beta [Source:MGI Symbol;Acc:MGI:2687406]	2.50155	0.019808	5.66294
ENSMUSG00000001334	Fndc5	fibronectin type III domain containing 5 [Source:MGI Symbol;Acc:MGI:1917614]	2.49524	0.00444717	5.63822
ENSMUSG00000042828	Trim72	tripartite motif-containing 72 [Source:MGI Symbol;Acc:MGI:3612190]	2.47946	0.0407922	5.57688
ENSMUSG00000039376	Synpo2l	synaptopodin 2-like [Source:MGI Symbol;Acc:MGI:1916010]	2.45111	0.0457567	5.46837
ENSMUSG00000046709	Mapk10	mitogen-activated protein kinase 10 [Source:MGI Symbol;Acc:MGI:1346863]	2.4453	0.0209319	5.4464
ENSMUSG00000051747	Ttn	titin [Source:MGI Symbol;Acc:MGI:98864]	2.444	0.000395518	5.44148
ENSMUSG00000061086	Myl4	myosin, light polypeptide 4 [Source:MGI Symbol;Acc:MGI:97267]	2.42337	0.0027257	5.36423
ENSMUSG00000030399	Ckm	creatine kinase, muscle [Source:MGI Symbol;Acc:MGI:88413]	2.41844	0.0455294	5.34593
ENSMUSG00000026414	Tnnt2	troponin T2, cardiac [Source:MGI Symbol;Acc:MGI:104597]	2.41446	0.00503686	5.33121
ENSMUSG00000061462	Obscn	obscurin, cytoskeletal calmodulin and titin-interacting RhoGEF [Source:MGI Symbol;Acc:MGI:2681862]	2.34139	0.00721902	5.06791
ENSMUSG00000091898	Tnnc1	troponin C, cardiac/slow skeletal [Source:MGI Symbol;Acc:MGI:98779]	2.32549	0.0103293	5.01234
ENSMUSG00000015843	Rxrg	retinoid X receptor gamma [Source:MGI Symbol;Acc:MGI:98216]	2.31584	0.0348564	4.97893
ENSMUSG00000019929	Dcn	decorin [Source:MGI Symbol;Acc:MGI:94872]	2.27612	0.00449635	4.84373
ENSMUSG00000006221	Hspb7	heat shock protein family, member 7 (cardiovascular) [Source:MGI Symbol;Acc:MGI:1352494]	2.22217	0.0011448	4.66593
ENSMUSG00000021313	Ryr2	ryanodine receptor 2, cardiac [Source:MGI Symbol;Acc:MGI:99685]	2.20372	0.00973726	4.60667
ENSMUSG00000049134	Nrap	nebulin-related anchoring protein [Source:MGI Symbol;Acc:MGI:1098765]	2.19703	0.0375356	4.58536
ENSMUSG00000020469	Myl7	myosin, light polypeptide 7, regulatory [Source:MGI Symbol;Acc:MGI:107495]	2.18681	0.00370951	4.55298
ENSMUSG00000068699	Flnc	filamin C, gamma [Source:MGI Symbol;Acc:MGI:95557]	2.12082	5.35e-07	4.34943
ENSMUSG00000085272	Sbk3	SH3 domain binding kinase family, member 3 [Source:MGI Symbol;Acc:MGI:2685924]	2.10543	0.0404247	4.30325
ENSMUSG00000024803	Ankrd1	ankyrin repeat domain 1 (cardiac muscle) [Source:MGI Symbol;Acc:MGI:1097717]	2.05571	5.17e-05	4.15748
ENSMUSG00000025537	Phkg1	phosphorylase kinase gamma 1 [Source:MGI Symbol;Acc:MGI:97579]	2.05316	0.0430539	4.15013
ENSMUSG00000027238	Frmd5	FERM domain containing 5 [Source:MGI Symbol;Acc:MGI:2442557]	2.02986	0.0447764	4.08364
ENSMUSG00000035458	Tnni3	troponin I, cardiac 3 [Source:MGI Symbol;Acc:MGI:98783]	1.99531	0.00783953	3.98701
ENSMUSG00000041220	Elovl6	ELOVL family member 6, elongation of long chain fatty acids (yeast) [Source:MGI Symbol;Acc:MGI:2156528]	1.95548	0.000535856	3.87844
ENSMUSG00000035561	Aldh1b1	aldehyde dehydrogenase 1 family, member B1 [Source:MGI Symbol;Acc:MGI:1919785]	1.94696	0.0281668	3.85561
ENSMUSG00000008136	Fhl2	four and a half LIM domains 2 [Source:MGI Symbol;Acc:MGI:1338762]	1.94219	0.0408783	3.8429
ENSMUSG00000021798	Ldb3	LIM domain binding 3 [Source:MGI Symbol;Acc:MGI:1344412]	1.89681	0.00400364	3.72389
ENSMUSG00000031698	Mylk3	myosin light chain kinase 3 [Source:MGI Symbol;Acc:MGI:2443063]	1.8071	0.00409229	3.49937
ENSMUSG00000036564	Ndrg4	N-myc downstream regulated gene 4 [Source:MGI Symbol;Acc:MGI:2384590]	1.78596	0.00133545	3.44848
ENSMUSG00000047419	Cmya5	cardiomyopathy associated 5 [Source:MGI Symbol;Acc:MGI:1923719]	1.77852	0.0122012	3.43074
ENSMUSG00000024892	Pcx	pyruvate carboxylase [Source:MGI Symbol;Acc:MGI:97520]	1.77095	5e-06	3.41279
ENSMUSG00000018796	Acsl1	acyl-CoA synthetase long-chain family member 1 [Source:MGI Symbol;Acc:MGI:102797]	1.69263	0.000267428	3.23245
ENSMUSG00000032418	Me1	malic enzyme 1, NADP(+)-dependent, cytosolic [Source:MGI Symbol;Acc:MGI:97043]	1.37855	5.22e-05	2.60008
ENSMUSG00000029467	Atp2a2	ATPase, Ca++ transporting, cardiac muscle, slow twitch 2 [Source:MGI Symbol;Acc:MGI:88110]	1.25878	0.00404296	2.39293
ENSMUSG00000025473	Adam8	a disintegrin and metallopeptidase domain 8 [Source:MGI Symbol;Acc:MGI:107825]	1.22945	0.00352605	2.34477
Legend : A total of 109 genes were independenlty activated by either nicotine or elastase given alone. Nicotine alone induced 219 genes, while elastase instillment without a background of nicotine pretreatment activated 723 genes. FC, fold change.
